# Supplementary material for: Discovery of New Glucose Uptake Inhibitors as Potential Anticancer Agents by Non-Radioactive Cell-Based Assays
Source: Molecules. 2022 Nov 21;27(22):8106. doi: 10.3390/molecules27228106 (PMC9692963; doi:10.3390/molecules27228106)
Supplement: Supplementary file 1 [file molecules-27-08106-s001.zip]

Archive with 1 entries (1 files):
- molecules-1983646-supplementary.pdf
